# Supplementary material for: Cumulative advantages and social capabilities in scientific mobility in the Health Sciences: The Spanish case
Source: PLoS One. 2017 Mar 15;12(3):e0173204. doi: 10.1371/journal.pone.0173204 (PMC5351855; doi:10.1371/journal.pone.0173204)
Supplement: S2 File — (ODS) [file pone.0173204.s005.ods]

## Sheet: results-survey373257
Indique el tipo de organización donde realiza su labor investigadora principal.
Opción	Cuenta	Porcentaje
Universidad pública (1)	31	37,35%
Universidad privada (2)	5	6,02%
Organismo público de investigación (3)	28	33,73%
Otros centros de I+D de las Administraciones Públicas (4)	2	2,41%
Centro tecnológico de propiedad y gestión pública (5)	0	0,00%
Centro tecnológico de propiedad y gestión privada (6)	2	2,41%
Entidad pública sin ánimo de lucro (7)	2	2,41%
Entidad privada sin ánimo de lucro (8)	2	2,41%
Gran empresa (igual o superior a 250 empleados) (9)	4	4,82%
Mediana empresa (menos de 250 empleados) (10)	1	1,20%
Pequeña empresa (menos de 50 empleados) (11)	4	4,82%
Microempresa (menos de 10 empleados) (12)	2	2,41%
Señale el área de conocimiento objeto de esta labor investigadora.
Opción	Cuenta	Porcentaje
Ciencias (1)	36	43,37%
Ciencias de la Salud (2)	32	38,55%
Ciencias Sociales, Jurídicas, Artes y Humanidades (3)	7	8,43%
Ingeniería y Arquitectura (4)	8	9,64%
Seleccione Comunidad o Ciudad Autónoma en caso de haber elegido España en la pregunta anterior.
Opción	Cuenta	Porcentaje
Andalucía (1)	14	16,87%
Aragón (2)	1	1,20%
Principado de Asturias (3)	1	1,20%
Islas Baleares / Illes Balears (4)	0	0,00%
País Vasco / Euskadi (5)	3	3,61%
Canarias (6)	1	1,20%
Cantabria (7)	0	0,00%
Castilla-La Mancha (8)	2	2,41%
Castilla y León (9)	5	6,02%
Cataluña / Catalunya (10)	4	4,82%
Extremadura (11)	0	0,00%
Galicia / Galiza (12)	1	1,20%
Comunidad de Madrid (13)	46	55,42%
Región de Murcia (14)	1	1,20%
Navarra (15)	1	1,20%
La Rioja (16)	0	0,00%
Comunidad Valenciana / Comunitat Valenciana (17)	3	3,61%
Ceuta (18)	0	0,00%
Melilla (19)	0	0,00%
Identifique el grupo al que pertenece dentro del colectivo investigador:
Opción	Cuenta	Porcentaje
Investigador predoctoral del sector público (1)	1	1,20%
Investigador postdoctoral del sector público (2)	30	36,14%
Investigador contratado Doctor o científico de plantilla del Sector Público (3)	18	21,69%
Investigador predoctoral del sector privado (4)	2	2,41%				2,41%
Investigador independiente (5)	5	6,02%
Investigadot Titular (Lercurer, Senior lecturer, Reader, Professor, Team Leader) (6)	14	16,87%
Otros (7)	13	15,66%
Sexo:
Opción	Cuenta	Porcentaje
Femenino (F)	41	49,40%
Masculino (M)	42	50,60%
¿Es posible que Usted se vuelva a marchar de España para efectuar ciencia en el exterior?
Opción	Cuenta	Porcentaje
Si (A1)	18	21,69%
Depende de las oportunidades laborales (A2)	40	48,19%
Quizás a tiempo parcial o al final de mi carrera (A3)	9	10,84%
No (A4)	16	19,28%
En qué medida fueron importantes los siguientes factores en su decisión de regresar del exterior para continuar con su carrera investigadora en España? Escala de Likert de 1 a 9: nada importante = 1; neutral = 5; extremadamente importante = 9. [Oportunidades para mejorar mis perspectivas de carrera]
Opción	Cuenta	Porcentaje
1 (A1)	26	31,33%
2 (A2)	7	8,43%
3 (A3)	7	8,43%
4 (A4)	4	4,82%
5 (A5)	15	18,07%
6 (A6)	9	10,84%
7 (A7)	5	6,02%
8 (A8)	7	8,43%
9 (A9)	3	3,61%
En qué medida fueron importantes los siguientes factores en su decisión de regresar del exterior para continuar con su carrera investigadora en España? Escala de Likert de 1 a 9: nada importante = 1; neutral = 5; extremadamente importante = 9. [Excepcionales profesores, compañeros de trabajo o miembros del equipo de investigación]
Opción	Cuenta	Porcentaje
1 (A1)	18	21,69%
2 (A2)	7	8,43%
3 (A3)	9	10,84%
4 (A4)	5	6,02%
5 (A5)	14	16,87%
6 (A6)	9	10,84%
7 (A7)	8	9,64%
8 (A8)	6	7,23%
9 (A9)	7	8,43%
En qué medida fueron importantes los siguientes factores en su decisión de regresar del exterior para continuar con su carrera investigadora en España? Escala de Likert de 1 a 9: nada importante = 1; neutral = 5; extremadamente importante = 9. [Mejores instalaciones e infraestructuras]
Opción	Cuenta	Porcentaje
1 (A1)	30	36,14%
2 (A2)	9	10,84%
3 (A3)	10	12,05%
4 (A4)	5	6,02%
5 (A5)	20	24,10%
6 (A6)	4	4,82%
7 (A7)	2	2,41%
8 (A8)	2	2,41%
9 (A9)	1	1,20%
En qué medida fueron importantes los siguientes factores en su decisión de regresar del exterior para continuar con su carrera investigadora en España? Escala de Likert de 1 a 9: nada importante = 1; neutral = 5; extremadamente importante = 9. [Abundantes fondos económicos para la investigación]
Opción	Cuenta	Porcentaje
1 (A1)	47	56,63%
2 (A2)	9	10,84%
3 (A3)	5	6,02%
4 (A4)	4	4,82%
5 (A5)	11	13,25%
6 (A6)	1	1,20%
7 (A7)	5	6,02%
8 (A8)	1	1,20%
9 (A9)	0	0,00%
En qué medida fueron importantes los siguientes factores en su decisión de regresar del exterior para continuar con su carrera investigadora en España? Escala de Likert de 1 a 9: nada importante = 1; neutral = 5; extremadamente importante = 9. [Excelencia/prestigio de la institución en mi área de investigación]
Opción	Cuenta	Porcentaje
1 (A1)	26	31,33%
2 (A2)	8	9,64%
3 (A3)	6	7,23%
4 (A4)	8	9,64%
5 (A5)	16	19,28%
6 (A6)	7	8,43%
7 (A7)	5	6,02%
8 (A8)	3	3,61%
9 (A9)	4	4,82%
En qué medida fueron importantes los siguientes factores en su decisión de regresar del exterior para continuar con su carrera investigadora en España? Escala de Likert de 1 a 9: nada importante = 1; neutral = 5; extremadamente importante = 9. [Mejor salario y compensaciones monetarias]
Opción	Cuenta	Porcentaje
1 (A1)	41	49,40%
2 (A2)	9	10,84%
3 (A3)	6	7,23%
4 (A4)	7	8,43%
5 (A5)	12	14,46%
6 (A6)	3	3,61%
7 (A7)	3	3,61%
8 (A8)	1	1,20%
9 (A9)	1	1,20%
En qué medida fueron importantes los siguientes factores en su decisión de regresar del exterior para continuar con su carrera investigadora en España? Escala de Likert de 1 a 9: nada importante = 1; neutral = 5; extremadamente importante = 9. [Mejores condiciones laborales (vacaciones, horas de trabajo, por ejemplo)]
Opción	Cuenta	Porcentaje
1 (A1)	23	27,71%
2 (A2)	6	7,23%
3 (A3)	8	9,64%
4 (A4)	9	10,84%
5 (A5)	20	24,10%
6 (A6)	3	3,61%
7 (A7)	10	12,05%
8 (A8)	3	3,61%
9 (A9)	1	1,20%
En qué medida fueron importantes los siguientes factores en su decisión de regresar del exterior para continuar con su carrera investigadora en España? Escala de Likert de 1 a 9: nada importante = 1; neutral = 5; extremadamente importante = 9. [Mejores prestaciones personales (permisos parentales, pensiones, seguros, entre otros)]
Opción	Cuenta	Porcentaje
1 (A1)	29	34,94%
2 (A2)	7	8,43%
3 (A3)	5	6,02%
4 (A4)	6	7,23%
5 (A5)	17	20,48%
6 (A6)	5	6,02%
7 (A7)	7	8,43%
8 (A8)	4	4,82%
9 (A9)	3	3,61%
En qué medida fueron importantes los siguientes factores en su decisión de regresar del exterior para continuar con su carrera investigadora en España? Escala de Likert de 1 a 9: nada importante = 1; neutral = 5; extremadamente importante = 9. [Mejorar mi formación]
Opción	Cuenta	Porcentaje
1 (A1)	21	25,30%
2 (A2)	7	8,43%
3 (A3)	12	14,46%
4 (A4)	4	4,82%
5 (A5)	22	26,51%
6 (A6)	7	8,43%
7 (A7)	3	3,61%
8 (A8)	4	4,82%
9 (A9)	3	3,61%
En qué medida fueron importantes los siguientes factores en su decisión de regresar del exterior para continuar con su carrera investigadora en España? Escala de Likert de 1 a 9: nada importante = 1; neutral = 5; extremadamente importante = 9. [Nivel inadecuado de responsabilidad social en mi organización en el exterior (inexistencia de medidas de conciliación profesional y familiar, inestabilida…
Opción	Cuenta	Porcentaje
1 (A1)	33	39,76%
2 (A2)	5	6,02%
3 (A3)	7	8,43%
4 (A4)	4	4,82%
5 (A5)	18	21,69%
6 (A6)	3	3,61%
7 (A7)	6	7,23%
8 (A8)	5	6,02%
9 (A9)	2	2,41%
