# Supplementary material for: Cumulative advantages and social capabilities in scientific mobility in the Health Sciences: The Spanish case
Source: PLoS One. 2017 Mar 15;12(3):e0173204. doi: 10.1371/journal.pone.0173204 (PMC5351855; doi:10.1371/journal.pone.0173204)
Supplement: S3 File — (ODS) [file pone.0173204.s006.ods]

## Sheet: results-survey373257
Indique el tipo de organización donde realiza su labor investigadora principal.
Opción	Cuenta	Porcentaje
Universidad pública (1)	242	50,73%
Universidad privada (2)	26	5,45%
Organismo público de investigación (3)	115	24,11%
Otros centros de I+D de las Administraciones Públicas (4)	28	5,87%
Centro tecnológico de propiedad y gestión pública (5)	13	2,73%
Centro tecnológico de propiedad y gestión privada (6)	8	1,68%
Entidad pública sin ánimo de lucro (7)	5	1,05%
Entidad privada sin ánimo de lucro (8)	9	1,89%
Gran empresa (igual o superior a 250 empleados) (9)	5	1,05%
Mediana empresa (menos de 250 empleados) (10)	5	1,05%
Pequeña empresa (menos de 50 empleados) (11)	8	1,68%
Microempresa (menos de 10 empleados) (12)	13	2,73%
Señale el área de conocimiento objeto de esta labor investigadora.
Opción	Cuenta	Porcentaje
Ciencias (1)	195	40,88%
Ciencias de la Salud (2)	147	30,82%
Ciencias Sociales, Jurídicas, Artes y Humanidades (3)	52	10,90%
Ingeniería y Arquitectura (4)	83	17,40%
Seleccione Comunidad o Ciudad Autónoma en caso de haber elegido España en la pregunta anterior.
Opción	Cuenta	Porcentaje
Andalucía (1)	43	9,01%
Aragón (2)	6	1,26%
Principado de Asturias (3)	11	2,31%
Islas Baleares / Illes Balears (4)	0	0,00%
País Vasco / Euskadi (5)	12	2,52%
Canarias (6)	13	2,73%
Cantabria (7)	3	0,63%
Castilla-La Mancha (8)	10	2,10%
Castilla y León (9)	13	2,73%
Cataluña / Catalunya (10)	23	4,82%
Extremadura (11)	5	1,05%
Galicia / Galiza (12)	15	3,14%
Comunidad de Madrid (13)	258	54,09%
Región de Murcia (14)	25	5,24%
Navarra (15)	3	0,63%
La Rioja (16)	2	0,42%
Comunidad Valenciana / Comunitat Valenciana (17)	32	6,71%
Ceuta (18)	0	0,00%
Melilla (19)	0	0,00%
Sin Respuesta	3	0,63%
Identifique el grupo al que pertenece dentro del colectivo investigador:
Opción	Cuenta	Porcentaje
Investigador predoctoral del sector público (1)	224	46,96%
Investigador postdoctoral del sector público (2)	90	18,87%
Investigador contratado Doctor o científico de plantilla del Sector Público (3)	25	5,24%
Investigador predoctoral del sector privado (4)	36	7,55%
Investigador independiente (5)	26	5,45%
Investigador Titular (Lecturer, Senior lecturer, Reader, Professor, Team Leader) (6)	10	2,10%
Otros (7)	66	13,84%
Sexo:
Opción	Cuenta	Porcentaje
Femenino (F)	298	62,47%
Masculino (M)	179	37,53%
¿Cuáles son las posibilidades de que Usted se marche al exterior para continuar con su carrera investigadora?
Opción	Cuenta	Porcentaje
Mi marcha es inminente (A1)	31	6,50%
Muy altas (A2)	150	31,45%
Altas (A3)	153	32,08%
Escasas (A4)	92	19,29%
Muy escasas (A5)	25	5,24%
Nulas (A6)	26	5,45%
¿En qué medida son importantes los siguientes factores en su decisión de marchar al exterior para continuar con su carrera investigadora? Escala de Likert de 1 a 9: nada importante = 1; neutral = 5; extremadamente importante = 9. [Oportunidades para mejorar mis perspectivas de carrera en el futuro]
Opción	Cuenta	Porcentaje
1 (A1)	9	1,89%
2 (A2)	5	1,05%
3 (A3)	3	0,63%
4 (A4)	3	0,63%
5 (A5)	23	4,82%
6 (A6)	24	5,03%
7 (A7)	82	17,19%
8 (A8)	87	18,24%
9 (A9)	241	50,52%
¿En qué medida son importantes los siguientes factores en su decisión de marchar al exterior para continuar con su carrera investigadora? Escala de Likert de 1 a 9: nada importante = 1; neutral = 5; extremadamente importante = 9. [Excepcionales profesores, compañeros de trabajo o miembros del equipo de investigación]
Opción	Cuenta	Porcentaje
1 (A1)	33	6,92%
2 (A2)	14	2,94%
3 (A3)	25	5,24%
4 (A4)	21	4,40%
5 (A5)	96	20,13%
6 (A6)	67	14,05%
7 (A7)	97	20,34%
8 (A8)	55	11,53%
9 (A9)	69	14,47%
¿En qué medida son importantes los siguientes factores en su decisión de marchar al exterior para continuar con su carrera investigadora? Escala de Likert de 1 a 9: nada importante = 1; neutral = 5; extremadamente importante = 9. [Mejores instalaciones e infraestructuras]
Opción	Cuenta	Porcentaje
1 (A1)	23	4,82%
2 (A2)	11	2,31%
3 (A3)	17	3,56%
4 (A4)	9	1,89%
5 (A5)	88	18,45%
6 (A6)	65	13,63%
7 (A7)	101	21,17%
8 (A8)	64	13,42%
9 (A9)	99	20,75%
¿En qué medida son importantes los siguientes factores en su decisión de marchar al exterior para continuar con su carrera investigadora? Escala de Likert de 1 a 9: nada importante = 1; neutral = 5; extremadamente importante = 9. [Abundantes fondos económicos para la investigación]
Opción	Cuenta	Porcentaje
1 (A1)	11	2,31%
2 (A2)	3	0,63%
3 (A3)	9	1,89%
4 (A4)	9	1,89%
5 (A5)	30	6,29%
6 (A6)	43	9,01%
7 (A7)	96	20,13%
8 (A8)	101	21,17%
9 (A9)	175	36,69%
¿En qué medida son importantes los siguientes factores en su decisión de marchar al exterior para continuar con su carrera investigadora? Escala de Likert de 1 a 9: nada importante = 1; neutral = 5; extremadamente importante = 9. [Excelencia/prestigio de la institución extranjera en mi área de investigación]
Opción	Cuenta	Porcentaje
1 (A1)	15	3,14%
2 (A2)	7	1,47%
3 (A3)	9	1,89%
4 (A4)	9	1,89%
5 (A5)	63	13,21%
6 (A6)	50	10,48%
7 (A7)	108	22,64%
8 (A8)	96	20,13%
9 (A9)	120	25,16%
¿En qué medida son importantes los siguientes factores en su decisión de marchar al exterior para continuar con su carrera investigadora? Escala de Likert de 1 a 9: nada importante = 1; neutral = 5; extremadamente importante = 9. [Mejor salario y compensaciones monetarias]
Opción	Cuenta	Porcentaje
1 (A1)	13	2,73%
2 (A2)	2	0,42%
3 (A3)	6	1,26%
4 (A4)	9	1,89%
5 (A5)	34	7,13%
6 (A6)	30	6,29%
7 (A7)	84	17,61%
8 (A8)	110	23,06%
9 (A9)	189	39,62%
¿En qué medida son importantes los siguientes factores en su decisión de marchar al exterior para continuar con su carrera investigadora? Escala de Likert de 1 a 9: nada importante = 1; neutral = 5; extremadamente importante = 9. [Mejores condiciones laborales (vacaciones, horas de trabajo, por ejemplo)]
Opción	Cuenta	Porcentaje
1 (A1)	22	4,61%
2 (A2)	11	2,31%
3 (A3)	13	2,73%
4 (A4)	29	6,08%
5 (A5)	79	16,56%
6 (A6)	62	13,00%
7 (A7)	79	16,56%
8 (A8)	62	13,00%
9 (A9)	120	25,16%
¿En qué medida son importantes los siguientes factores en su decisión de marchar al exterior para continuar con su carrera investigadora? Escala de Likert de 1 a 9: nada importante = 1; neutral = 5; extremadamente importante = 9. [Mejores prestaciones personales en el extranjero (permisos parentales, pensiones, seguros, entre otros)]
Opción	Cuenta	Porcentaje
1 (A1)	54	11,32%
2 (A2)	18	3,77%
3 (A3)	22	4,61%
4 (A4)	31	6,50%
5 (A5)	107	22,43%
6 (A6)	54	11,32%
7 (A7)	66	13,84%
8 (A8)	49	10,27%
9 (A9)	76	15,93%
	0	0,00%
	0	0,00%
¿En qué medida son importantes los siguientes factores en su decisión de marchar al exterior para continuar con su carrera investigadora? Escala de Likert de 1 a 9: nada importante = 1; neutral = 5; extremadamente importante = 9. [Mejorar mi formación en el extranjero]
Opción	Cuenta	Porcentaje
1 (A1)	21	4,40%
2 (A2)	7	1,47%
3 (A3)	16	3,35%
4 (A4)	7	1,47%
5 (A5)	57	11,95%
6 (A6)	49	10,27%
7 (A7)	101	21,17%
8 (A8)	92	19,29%
9 (A9)	127	26,62%
¿En qué medida son importantes los siguientes factores en su decisión de marchar al exterior para continuar con su carrera investigadora? Escala de Likert de 1 a 9: nada importante = 1; neutral = 5; extremadamente importante = 9. [Nivel inadecuado de responsabilidad social en mi organización en España (inexistencia de medidas de conciliación profesional y familiar, inestabilidad laboral, bajas pr…
Opción	Cuenta	Porcentaje
1 (A1)	27	5,66%
2 (A2)	15	3,14%
3 (A3)	12	2,52%
4 (A4)	15	3,14%
5 (A5)	63	13,21%
6 (A6)	38	7,97%
7 (A7)	63	13,21%
8 (A8)	57	11,95%
9 (A9)	187	39,20%
