# Supplementary material for: Cumulative advantages and social capabilities in scientific mobility in the Health Sciences: The Spanish case
Source: PLoS One. 2017 Mar 15;12(3):e0173204. doi: 10.1371/journal.pone.0173204 (PMC5351855; doi:10.1371/journal.pone.0173204)
Supplement: S6 File — Sciences-Jóvenes investigadores en España. Ciencias. (ODS) [file pone.0173204.s009.ods]

## Sheet: results-survey373257
Indique el tipo de organización donde realiza su labor investigadora principal.
Opción	Cuenta	Porcentaje
Universidad pública (1)	104	53,33%
Universidad privada (2)	0	0,00%
Organismo público de investigación (3)	64	32,82%
Otros centros de I+D de las Administraciones Públicas (4)	8	4,10%
Centro tecnológico de propiedad y gestión pública (5)	7	3,59%
Centro tecnológico de propiedad y gestión privada (6)	0	0,00%
Entidad pública sin ánimo de lucro (7)	2	1,03%
Entidad privada sin ánimo de lucro (8)	1	0,51%
Gran empresa (igual o superior a 250 empleados) (9)	2	1,03%
Mediana empresa (menos de 250 empleados) (10)	1	0,51%
Pequeña empresa (menos de 50 empleados) (11)	3	1,54%
Microempresa (menos de 10 empleados) (12)	3	1,54%
Seleccione Comunidad o Ciudad Autónoma en caso de haber elegido España en la pregunta anterior.
Opción	Cuenta	Porcentaje
Andalucía (1)	24	12,31%
Aragón (2)	1	0,51%
Principado de Asturias (3)	4	2,05%
Islas Baleares / Illes Balears (4)	0	0,00%
País Vasco / Euskadi (5)	4	2,05%
Canarias (6)	6	3,08%
Cantabria (7)	0	0,00%
Castilla-La Mancha (8)	3	1,54%
Castilla y León (9)	3	1,54%
Cataluña / Catalunya (10)	15	7,69%
Extremadura (11)	3	1,54%
Galicia / Galiza (12)	4	2,05%
Comunidad de Madrid (13)	103	52,82%
Región de Murcia (14)	10	5,13%
Navarra (15)	0	0,00%
La Rioja (16)	2	1,03%
Comunidad Valenciana / Comunitat Valenciana (17)	12	6,15%
Ceuta (18)	0	0,00%
Melilla (19)	0	0,00%
Sin Respuesta	1	0,51%
Identifique el grupo al que pertenece dentro del colectivo investigador:
Opción	Cuenta	Porcentaje
Investigador predoctoral del sector público (1)	96	49,23%
Investigador postdoctoral del sector público (2)	45	23,08%
Investigador contratado Doctor o científico de plantilla del Sector Público (3)	13	6,67%
Investigador predoctoral del sector privado (4)	2	1,03%
Investigador independiente (5)	12	6,15%
Investigador Titular (Lecturer, Senior lecturer, Reader, Professor, Team Leader) (6)	2	1,03%
Otros (7)	25	12,82%
Sexo:
Opción	Cuenta	Porcentaje
Femenino (F)	133	68,21%
Masculino (M)	62	31,79%
¿Cuáles son las posibilidades de que Usted se marche al exterior para continuar con su carrera investigadora?
Opción	Cuenta	Porcentaje
Mi marcha es inminente (A1)	15	7,69%
Muy altas (A2)	75	38,46%
Altas (A3)	59	30,26%
Escasas (A4)	24	12,31%
Muy escasas (A5)	10	5,13%
Nulas (A6)	12	6,15%
¿En qué medida son importantes los siguientes factores en su decisión de marchar al exterior para continuar con su carrera investigadora? Escala de Likert de 1 a 9: nada importante = 1; neutral = 5; extremadamente importante = 9. [Oportunidades para mejorar mis perspectivas de carrera en el futuro]
Opción	Cuenta	Porcentaje
1 (A1)	4	2,05%
2 (A2)	3	1,54%
3 (A3)	2	1,03%
4 (A4)	0	0,00%
5 (A5)	12	6,15%
6 (A6)	13	6,67%
7 (A7)	27	13,85%
8 (A8)	40	20,51%
9 (A9)	94	48,21%
¿En qué medida son importantes los siguientes factores en su decisión de marchar al exterior para continuar con su carrera investigadora? Escala de Likert de 1 a 9: nada importante = 1; neutral = 5; extremadamente importante = 9. [Excepcionales profesores, compañeros de trabajo o miembros del equipo de investigación]
Opción	Cuenta	Porcentaje
1 (A1)	18	9,23%
2 (A2)	5	2,56%
3 (A3)	10	5,13%
4 (A4)	9	4,62%
5 (A5)	46	23,59%
6 (A6)	25	12,82%
7 (A7)	33	16,92%
8 (A8)	20	10,26%
9 (A9)	29	14,87%
¿En qué medida son importantes los siguientes factores en su decisión de marchar al exterior para continuar con su carrera investigadora? Escala de Likert de 1 a 9: nada importante = 1; neutral = 5; extremadamente importante = 9. [Mejores instalaciones e infraestructuras]
Opción	Cuenta	Porcentaje
1 (A1)	11	5,64%
2 (A2)	2	1,03%
3 (A3)	4	2,05%
4 (A4)	5	2,56%
5 (A5)	37	18,97%
6 (A6)	26	13,33%
7 (A7)	35	17,95%
8 (A8)	26	13,33%
9 (A9)	49	25,13%
¿En qué medida son importantes los siguientes factores en su decisión de marchar al exterior para continuar con su carrera investigadora? Escala de Likert de 1 a 9: nada importante = 1; neutral = 5; extremadamente importante = 9. [Abundantes fondos económicos para la investigación]
Opción	Cuenta	Porcentaje
1 (A1)	4	2,05%
2 (A2)	0	0,00%
3 (A3)	4	2,05%
4 (A4)	4	2,05%
5 (A5)	11	5,64%
6 (A6)	14	7,18%
7 (A7)	33	16,92%
8 (A8)	44	22,56%
9 (A9)	81	41,54%
¿En qué medida son importantes los siguientes factores en su decisión de marchar al exterior para continuar con su carrera investigadora? Escala de Likert de 1 a 9: nada importante = 1; neutral = 5; extremadamente importante = 9. [Excelencia/prestigio de la institución extranjera en mi área de investigación]
Opción	Cuenta	Porcentaje
1 (A1)	7	3,59%
2 (A2)	3	1,54%
3 (A3)	3	1,54%
4 (A4)	5	2,56%
5 (A5)	28	14,36%
6 (A6)	18	9,23%
7 (A7)	46	23,59%
8 (A8)	40	20,51%
9 (A9)	45	23,08%
¿En qué medida son importantes los siguientes factores en su decisión de marchar al exterior para continuar con su carrera investigadora? Escala de Likert de 1 a 9: nada importante = 1; neutral = 5; extremadamente importante = 9. [Mejor salario y compensaciones monetarias]
Opción	Cuenta	Porcentaje
1 (A1)	6	3,08%
2 (A2)	0	0,00%
3 (A3)	5	2,56%
4 (A4)	4	2,05%
5 (A5)	13	6,67%
6 (A6)	13	6,67%
7 (A7)	33	16,92%
8 (A8)	40	20,51%
9 (A9)	81	41,54%
¿En qué medida son importantes los siguientes factores en su decisión de marchar al exterior para continuar con su carrera investigadora? Escala de Likert de 1 a 9: nada importante = 1; neutral = 5; extremadamente importante = 9. [Mejores condiciones laborales (vacaciones, horas de trabajo, por ejemplo)]
Opción	Cuenta	Porcentaje
1 (A1)	9	4,62%
2 (A2)	4	2,05%
3 (A3)	6	3,08%
4 (A4)	11	5,64%
5 (A5)	36	18,46%
6 (A6)	19	9,74%
7 (A7)	27	13,85%
8 (A8)	25	12,82%
9 (A9)	58	29,74%
¿En qué medida son importantes los siguientes factores en su decisión de marchar al exterior para continuar con su carrera investigadora? Escala de Likert de 1 a 9: nada importante = 1; neutral = 5; extremadamente importante = 9. [Mejores prestaciones personales en el extranjero (permisos parentales, pensiones, seguros, entre otros)]
Opción	Cuenta	Porcentaje
1 (A1)	21	10,77%
2 (A2)	5	2,56%
3 (A3)	11	5,64%
4 (A4)	12	6,15%
5 (A5)	42	21,54%
6 (A6)	20	10,26%
7 (A7)	31	15,90%
8 (A8)	20	10,26%
9 (A9)	33	16,92%
¿En qué medida son importantes los siguientes factores en su decisión de marchar al exterior para continuar con su carrera investigadora? Escala de Likert de 1 a 9: nada importante = 1; neutral = 5; extremadamente importante = 9. [Mejorar mi formación en el extranjero]
Opción	Cuenta	Porcentaje
1 (A1)	7	3,59%
2 (A2)	2	1,03%
3 (A3)	4	2,05%
4 (A4)	6	3,08%
5 (A5)	22	11,28%
6 (A6)	20	10,26%
7 (A7)	40	20,51%
8 (A8)	42	21,54%
9 (A9)	52	26,67%
¿En qué medida son importantes los siguientes factores en su decisión de marchar al exterior para continuar con su carrera investigadora? Escala de Likert de 1 a 9: nada importante = 1; neutral = 5; extremadamente importante = 9. [Nivel inadecuado de responsabilidad social en mi organización en España (inexistencia de medidas de conciliación profesional y familiar, inestabilidad laboral, bajas pr…
Opción	Cuenta	Porcentaje
1 (A1)	12	6,15%
2 (A2)	2	1,03%
3 (A3)	5	2,56%
4 (A4)	7	3,59%
5 (A5)	25	12,82%
6 (A6)	11	5,64%
7 (A7)	24	12,31%
8 (A8)	26	13,33%
9 (A9)	83	42,56%
