# Supplementary material for: Cumulative advantages and social capabilities in scientific mobility in the Health Sciences: The Spanish case
Source: PLoS One. 2017 Mar 15;12(3):e0173204. doi: 10.1371/journal.pone.0173204 (PMC5351855; doi:10.1371/journal.pone.0173204)
Supplement: S7 File — Health Sciences-Científicos españoles en el exterior. Ciencias de la salud. (ODS) [file pone.0173204.s010.ods]

## Sheet: results-survey373257
Indique el tipo de organización donde realiza su labor investigadora principal.
Opción	Cuenta	Porcentaje
Universidad pública (1)	57	50,00%
Universidad privada (2)	19	16,67%
Organismo público de investigación (3)	11	9,65%
Otros centros de I+D de las Administraciones Públicas (4)	1	0,88%
Centro tecnológico de propiedad y gestión pública (5)	3	2,63%
Centro tecnológico de propiedad y gestión privada (6)	0	0,00%
Entidad pública sin ánimo de lucro (7)	3	2,63%
Entidad privada sin ánimo de lucro (8)	16	14,04%
Gran empresa (igual o superior a 250 empleados) (9)	1	0,88%
Mediana empresa (menos de 250 empleados) (10)	1	0,88%
Pequeña empresa (menos de 50 empleados) (11)	2	1,75%
Microempresa (menos de 10 empleados) (12)	0	0,00%
Indique el país en el cual usted está investigando.
Opción	Cuenta	Porcentaje
Afghanistan (AF)	0	0,00%
Albania (AL)	0	0,00%
Algeria (DZ)	0	0,00%
American Samoa (AS)	0	0,00%
Andorra (AD)	0	0,00%
Angola (AO)	0	0,00%
Anguilla (AI)	0	0,00%
Antarctica (AQ)	0	0,00%
Antigua and Barbuda (AG)	0	0,00%
Argentina (AR)	0	0,00%
Armenia (AM)	0	0,00%
Aruba (AW)	0	0,00%
Australia (AU)	1	0,88%
Austria (AT)	0	0,00%
Azerbaijan (AZ)	0	0,00%
Bahamas (BS)	0	0,00%
Bahrain (BH)	0	0,00%
Bangladesh (BD)	0	0,00%
Barbados (BB)	0	0,00%
Belarus (BY)	0	0,00%
Belgium (BE)	2	1,75%
Belize (BZ)	0	0,00%
Benin (BJ)	0	0,00%
Bermuda (BM)	0	0,00%
Bhutan (BT)	0	0,00%
Bolivia (BO)	1	0,88%
Bosnia and Herzegovina (BA)	0	0,00%
Botswana (BW)	0	0,00%
Bouvet Island (BV)	0	0,00%
Brazil (BR)	0	0,00%
British Indian Ocean Territory (IO)	0	0,00%
Brunei Darussalam (BN)	0	0,00%
Bulgaria (BG)	0	0,00%
Burkina Faso (BF)	0	0,00%
Burundi (BI)	0	0,00%
Cambodia (KH)	0	0,00%
Cameroon (CM)	0	0,00%
Canada (CA)	0	0,00%
Cape Verde (CV)	0	0,00%
Cayman Islands (KY)	0	0,00%
Central African Republic (CF)	0	0,00%
Chad (TD)	0	0,00%
Chile (CL)	2	1,75%
China (CN)	1	0,88%
Christmas Island (CX)	0	0,00%
Cocos (Keeling) Islands (CC)	0	0,00%
Colombia (CO)	0	0,00%
Comoros (KM)	0	0,00%
Congo (Brazzaville) (CG)	0	0,00%
Congo (Kinshasa) (CD)	0	0,00%
Cook Islands (CK)	0	0,00%
Costa Rica (CR)	0	0,00%
C?te d'Ivoire (CI)	0	0,00%
Croatia (HR)	0	0,00%
Cuba (CU)	0	0,00%
Cyprus (CY)	0	0,00%
Czech Republic (CZ)	1	0,88%
Denmark (DK)	2	1,75%
Djibouti (DJ)	0	0,00%
Dominica (DM)	0	0,00%
Dominican Republic (DO)	0	0,00%
Ecuador (EC)	0	0,00%
Egypt (EG)	0	0,00%
El Salvador (SV)	0	0,00%
Equatorial Guinea (GQ)	0	0,00%
Eritrea (ER)	0	0,00%
Estonia (EE)	0	0,00%
Ethiopia (ET)	0	0,00%
Falkland Islands (FK)	0	0,00%
Faroe Islands (FO)	0	0,00%
Fiji (FJ)	0	0,00%
Finland (FI)	1	0,88%
France (FR)	3	2,63%
French Guiana (GF)	0	0,00%
French Polynesia (PF)	0	0,00%
French Southern Territories (TF)	0	0,00%
Gabon (GA)	0	0,00%
Gambia (GM)	0	0,00%
Georgia (GE)	0	0,00%
Germany (DE)	5	4,39%
Ghana (GH)	0	0,00%
Gibraltar (GI)	0	0,00%
Greece (GR)	0	0,00%
Greenland (GL)	0	0,00%
Grenada (GD)	0	0,00%
Guadeloupe (GP)	0	0,00%
Guam (GU)	0	0,00%
Guatemala (GT)	0	0,00%
Guinea (GN)	0	0,00%
Guinea-Bissau (GW)	0	0,00%
Guyana (GY)	0	0,00%
Haiti (HT)	0	0,00%
Heard and McDonald Islands (HM)	0	0,00%
Honduras (HN)	0	0,00%
Hong Kong (HK)	0	0,00%
Hungary (HU)	0	0,00%
Iceland (IS)	0	0,00%
India (IN)	0	0,00%
Indonesia (ID)	0	0,00%
Iran (IR)	0	0,00%
Iraq (IQ)	0	0,00%
Ireland (IE)	1	0,88%
Israel (IL)	0	0,00%
Italy (IT)	0	0,00%
Jamaica (JM)	0	0,00%
Japan (JP)	1	0,88%
Jordan (JO)	0	0,00%
Kazakhstan (KZ)	0	0,00%
Kenya (KE)	0	0,00%
Kiribati (KI)	0	0,00%
Kuwait (KW)	0	0,00%
Kyrgyzstan (KG)	0	0,00%
Laos (LA)	0	0,00%
Latvia (LV)	0	0,00%
Lebanon (LB)	0	0,00%
Lesotho (LS)	0	0,00%
Liberia (LR)	0	0,00%
Libya (LY)	0	0,00%
Liechtenstein (LI)	0	0,00%
Lithuania (LT)	0	0,00%
Luxembourg (LU)	0	0,00%
Macau (MO)	0	0,00%
Macedonia (MK)	0	0,00%
Madagascar (MG)	0	0,00%
Malawi (MW)	0	0,00%
Malaysia (MY)	0	0,00%
Maldives (MV)	0	0,00%
Mali (ML)	0	0,00%
Malta (MT)	0	0,00%
Marshall Islands (MH)	0	0,00%
Martinique (MQ)	0	0,00%
Mauritania (MR)	0	0,00%
Mauritius (MU)	0	0,00%
Mayotte (YT)	0	0,00%
Mexico (MX)	0	0,00%
Micronesia (FM)	0	0,00%
Moldova (MD)	0	0,00%
Monaco (MC)	0	0,00%
Mongolia (MN)	0	0,00%
Montserrat (MS)	0	0,00%
Morocco (MA)	0	0,00%
Mozambique (MZ)	0	0,00%
Myanmar (MM)	0	0,00%
Namibia (NA)	0	0,00%
Nauru (NR)	0	0,00%
Nepal (NP)	0	0,00%
Netherlands (NL)	1	0,88%
Netherlands Antilles (AN)	0	0,00%
New Caledonia (NC)	0	0,00%
New Zealand (NZ)	0	0,00%
Nicaragua (NI)	0	0,00%
Niger (NE)	0	0,00%
Nigeria (NG)	0	0,00%
Niue (NU)	0	0,00%
Norfolk Island (NF)	0	0,00%
North Korea (KP)	0	0,00%
Northern Mariana Islands (MP)	0	0,00%
Norway (NO)	0	0,00%
Oman (OM)	0	0,00%
Pakistan (PK)	0	0,00%
Palau (PW)	0	0,00%
Palestine (PS)	0	0,00%
Panama (PA)	0	0,00%
Papua New Guinea (PG)	0	0,00%
Paraguay (PY)	0	0,00%
Peru (PE)	0	0,00%
Philippines (PH)	0	0,00%
Pitcairn (PN)	0	0,00%
Poland (PL)	0	0,00%
Portugal (PT)	2	1,75%
Puerto Rico (PR)	0	0,00%
Qatar (QA)	0	0,00%
Reunion (RE)	1	0,88%
Romania (RO)	0	0,00%
Russian Federation (RU)	0	0,00%
Rwanda (RW)	0	0,00%
Saint Helena (SH)	0	0,00%
Saint Kitts and Nevis (KN)	0	0,00%
Saint Lucia (LC)	0	0,00%
Saint Pierre and Miquelon (PM)	0	0,00%
Saint Vincent and the Grenadines (VC)	0	0,00%
Samoa (WS)	0	0,00%
San Marino (SM)	0	0,00%
Sao Tome and Principe (ST)	0	0,00%
Saudi Arabia (SA)	0	0,00%
Senegal (SN)	0	0,00%
Seychelles (SC)	0	0,00%
Sierra Leone (SL)	0	0,00%
Singapore (SG)	0	0,00%
Slovakia (SK)	0	0,00%
Slovenia (SI)	0	0,00%
Solomon Islands (SB)	0	0,00%
Somalia (SO)	0	0,00%
South Africa (ZA)	0	0,00%
South Georgia and South Sandwich Islands (GS)	0	0,00%
South Korea (KR)	0	0,00%
ES (ES)	0	0,00%
Sri Lanka (LK)	0	0,00%
Sudan (SD)	0	0,00%
Suriname (SR)	0	0,00%
Svalbard and Jan Mayen Islands (SJ)	0	0,00%
Swaziland (SZ)	0	0,00%
Sweden (SE)	13	11,40%
Switzerland (CH)	1	0,88%
Syrian Arab Republic (SY)	0	0,00%
Taiwan (TW)	0	0,00%
Tajikistan (TJ)	0	0,00%
Tanzania (TZ)	0	0,00%
Thailand (TH)	0	0,00%
Timor-Leste (TL)	0	0,00%
Togo (TG)	0	0,00%
Tokelau (TK)	0	0,00%
Tonga (TO)	0	0,00%
Trinidad and Tobago (TT)	0	0,00%
Tunisia (TN)	0	0,00%
Turkey (TR)	0	0,00%
Turkmenistan (TM)	0	0,00%
Turks and Caicos Islands (TC)	0	0,00%
Tuvalu (TV)	0	0,00%
Uganda (UG)	0	0,00%
Ukraine (UA)	0	0,00%
United Arab Emirates (AE)	1	0,88%
United Kingdom (GB)	28	24,56%
United States Minor Outlying Islands (UM)	0	0,00%
United States of America (US)	45	39,47%
Uruguay (UY)	0	0,00%
Uzbekistan (UZ)	0	0,00%
Vanuatu (VU)	0	0,00%
Vatican City (VA)	0	0,00%
Venezuela (VE)	0	0,00%
Viet Nam (VN)	0	0,00%
Virgin Islands - British (VG)	0	0,00%
Virgin Islands - U.S. (VI)	0	0,00%
Wallis and Futuna Islands (WF)	0	0,00%
Western Sahara (EH)	0	0,00%
Yemen (YE)	0	0,00%
Yugoslavia (YU)	0	0,00%
Sin Respuesta	1	0,88%
Identifique el grupo al que pertenece dentro del colectivo investigador:
Opción	Cuenta	Porcentaje
Investigador predoctoral del sector público (1)	19	16,67%
Investigador postdoctoral del sector público (2)	57	50,00%
Investigador contratado Doctor o científico de plantilla del Sector Público (3)	6	5,26%
Investigador predoctoral del sector privado (4)	3	2,63%
Investigador independiente (5)	2	1,75%
Investigador Titular (Lecturer, Senior lecturer, Reader, Professor, Team Leader) (6)	16	14,04%
Otros (7)	11	9,65%
Sexo:
Opción	Cuenta	Porcentaje
Femenino (F)	80	70,18%
Masculino (M)	34	29,82%
¿Es posible que Usted regrese en el futuro para efectuar ciencia en España?
Opción	Cuenta	Porcentaje
Si (A1)	7	6,14%
Depende de las oportunidades laborales (A2)	88	77,19%
Quizás a tiempo parcial o al final de mi carrera (A3)	10	8,77%
No (A4)	9	7,89%
¿En qué medida fueron importantes los siguientes factores en su decisión de marchar al exterior para continuar con su carrera investigadora? Escala de Likert de 1 a 9: nada importante = 1; neutral = 5; extremadamente importante = 9. [Oportunidades para mejorar mis perspectivas de carrera en el futuro]
Opción	Cuenta	Porcentaje
1 (A1)	0	0,00%
2 (A2)	0	0,00%
3 (A3)	0	0,00%
4 (A4)	1	0,88%
5 (A5)	2	1,75%
6 (A6)	4	3,51%
7 (A7)	7	6,14%
8 (A8)	20	17,54%
9 (A9)	80	70,18%
¿En qué medida fueron importantes los siguientes factores en su decisión de marchar al exterior para continuar con su carrera investigadora? Escala de Likert de 1 a 9: nada importante = 1; neutral = 5; extremadamente importante = 9. [Excepcionales profesores, compañeros de trabajo o miembros del equipo de investigación]
Opción	Cuenta	Porcentaje
1 (A1)	3	2,63%
2 (A2)	5	4,39%
3 (A3)	6	5,26%
4 (A4)	5	4,39%
5 (A5)	33	28,95%
6 (A6)	7	6,14%
7 (A7)	22	19,30%
8 (A8)	15	13,16%
9 (A9)	18	15,79%
¿En qué medida fueron importantes los siguientes factores en su decisión de marchar al exterior para continuar con su carrera investigadora? Escala de Likert de 1 a 9: nada importante = 1; neutral = 5; extremadamente importante = 9. [Mejores instalaciones e infraestructuras]
Opción	Cuenta	Porcentaje
1 (A1)	3	2,63%
2 (A2)	3	2,63%
3 (A3)	5	4,39%
4 (A4)	4	3,51%
5 (A5)	20	17,54%
6 (A6)	4	3,51%
7 (A7)	27	23,68%
8 (A8)	20	17,54%
9 (A9)	28	24,56%
¿En qué medida fueron importantes los siguientes factores en su decisión de marchar al exterior para continuar con su carrera investigadora? Escala de Likert de 1 a 9: nada importante = 1; neutral = 5; extremadamente importante = 9. [Abundantes fondos económicos para la investigación]
Opción	Cuenta	Porcentaje
1 (A1)	1	0,88%
2 (A2)	0	0,00%
3 (A3)	1	0,88%
4 (A4)	1	0,88%
5 (A5)	7	6,14%
6 (A6)	6	5,26%
7 (A7)	23	20,18%
8 (A8)	32	28,07%
9 (A9)	43	37,72%
¿En qué medida fueron importantes los siguientes factores en su decisión de marchar al exterior para continuar con su carrera investigadora? Escala de Likert de 1 a 9: nada importante = 1; neutral = 5; extremadamente importante = 9. [Excelencia/prestigio de la institución extranjera en mi área de investigación]
Opción	Cuenta	Porcentaje
1 (A1)	2	1,75%
2 (A2)	0	0,00%
3 (A3)	0	0,00%
4 (A4)	4	3,51%
5 (A5)	9	7,89%
6 (A6)	10	8,77%
7 (A7)	23	20,18%
8 (A8)	26	22,81%
9 (A9)	40	35,09%
¿En qué medida fueron importantes los siguientes factores en su decisión de marchar al exterior para continuar con su carrera investigadora? Escala de Likert de 1 a 9: nada importante = 1; neutral = 5; extremadamente importante = 9. [Mejor salario y compensaciones monetarias]
Opción	Cuenta	Porcentaje
1 (A1)	6	5,26%
2 (A2)	2	1,75%
3 (A3)	3	2,63%
4 (A4)	2	1,75%
5 (A5)	14	12,28%
6 (A6)	14	12,28%
7 (A7)	25	21,93%
8 (A8)	17	14,91%
9 (A9)	31	27,19%
¿En qué medida fueron importantes los siguientes factores en su decisión de marchar al exterior para continuar con su carrera investigadora? Escala de Likert de 1 a 9: nada importante = 1; neutral = 5; extremadamente importante = 9. [Mejores condiciones laborales (vacaciones, horas de trabajo, por ejemplo)]
Opción	Cuenta	Porcentaje
1 (A1)	16	14,04%
2 (A2)	11	9,65%
3 (A3)	8	7,02%
4 (A4)	6	5,26%
5 (A5)	25	21,93%
6 (A6)	10	8,77%
7 (A7)	16	14,04%
8 (A8)	10	8,77%
9 (A9)	12	10,53%
¿En qué medida fueron importantes los siguientes factores en su decisión de marchar al exterior para continuar con su carrera investigadora? Escala de Likert de 1 a 9: nada importante = 1; neutral = 5; extremadamente importante = 9. [Mejores prestaciones personales (permisos parentales, pensiones, seguros, entre otros)]
Opción	Cuenta	Porcentaje
1 (A1)	41	35,96%
2 (A2)	10	8,77%
3 (A3)	11	9,65%
4 (A4)	7	6,14%
5 (A5)	21	18,42%
6 (A6)	7	6,14%
7 (A7)	6	5,26%
8 (A8)	5	4,39%
9 (A9)	6	5,26%
¿En qué medida fueron importantes los siguientes factores en su decisión de marchar al exterior para continuar con su carrera investigadora? Escala de Likert de 1 a 9: nada importante = 1; neutral = 5; extremadamente importante = 9. [Mejorar mi formación]
Opción	Cuenta	Porcentaje
1 (A1)	2	1,75%
2 (A2)	0	0,00%
3 (A3)	3	2,63%
4 (A4)	0	0,00%
5 (A5)	3	2,63%
6 (A6)	8	7,02%
7 (A7)	20	17,54%
8 (A8)	23	20,18%
9 (A9)	55	48,25%
¿En qué medida fueron importantes los siguientes factores en su decisión de marchar al exterior para continuar con su carrera investigadora? Escala de Likert de 1 a 9: nada importante = 1; neutral = 5; extremadamente importante = 9. [Nivel inadecuado de responsabilidad social en mi organización en España (inexistencia de medidas de conciliación profesional y familiar, inestabilidad laboral, bajas…
Opción	Cuenta	Porcentaje
1 (A1)	18	15,79%
2 (A2)	5	4,39%
3 (A3)	8	7,02%
4 (A4)	6	5,26%
5 (A5)	22	19,30%
6 (A6)	6	5,26%
7 (A7)	13	11,40%
8 (A8)	14	12,28%
9 (A9)	22	19,30%
