# Supplementary material for: Cumulative advantages and social capabilities in scientific mobility in the Health Sciences: The Spanish case
Source: PLoS One. 2017 Mar 15;12(3):e0173204. doi: 10.1371/journal.pone.0173204 (PMC5351855; doi:10.1371/journal.pone.0173204)
Supplement: S8 File — Health Sciences-Científicos retornados a España. Ciencias de la salud. (ODS) [file pone.0173204.s011.ods]

## Sheet: results-survey373257
Indique el tipo de organización donde realiza su labor investigadora principal.
Opción	Cuenta	Porcentaje
Universidad pública (1)	7	21,88%
Universidad privada (2)	3	9,38%
Organismo público de investigación (3)	12	37,50%
Otros centros de I+D de las Administraciones Públicas (4)	2	6,25%
Centro tecnológico de propiedad y gestión pública (5)	0	0,00%
Centro tecnológico de propiedad y gestión privada (6)	0	0,00%
Entidad pública sin ánimo de lucro (7)	1	3,13%
Entidad privada sin ánimo de lucro (8)	1	3,13%
Gran empresa (igual o superior a 250 empleados) (9)	2	6,25%
Mediana empresa (menos de 250 empleados) (10)	1	3,13%
Pequeña empresa (menos de 50 empleados) (11)	3	9,38%
Microempresa (menos de 10 empleados) (12)	0	0,00%
Seleccione Comunidad o Ciudad Autónoma en caso de haber elegido España en la pregunta anterior.
Opción	Cuenta	Porcentaje
Andalucía (1)	5	15,63%
Aragón (2)	0	0,00%
Principado de Asturias (3)	0	0,00%
Islas Baleares / Illes Balears (4)	0	0,00%
País Vasco / Euskadi (5)	2	6,25%
Canarias (6)	1	3,13%
Cantabria (7)	0	0,00%
Castilla-La Mancha (8)	1	3,13%
Castilla y León (9)	2	6,25%
Cataluña / Catalunya (10)	1	3,13%
Extremadura (11)	0	0,00%
Galicia / Galiza (12)	1	3,13%
Comunidad de Madrid (13)	17	53,13%
Región de Murcia (14)	1	3,13%
Navarra (15)	0	0,00%
La Rioja (16)	0	0,00%
Comunidad Valenciana / Comunitat Valenciana (17)	1	3,13%
Ceuta (18)	0	0,00%
Melilla (19)	0	0,00%
Identifique el grupo al que pertenece dentro del colectivo investigador:
Opción	Cuenta	Porcentaje
Investigador predoctoral del sector público (1)	0	0,00%
Investigador postdoctoral del sector público (2)	15	46,88%
Investigador contratado Doctor o científico de plantilla del Sector Público (3)	7	21,88%
Investigador predoctoral del sector privado (4)	2	6,25%
Investigador independiente (5)	0	0,00%
Investigador Titular (Lecturer, Senior lecturer, Reader, Professor, Team Leader) (6)	4	12,50%
Otros (7)	4	12,50%
Sexo:
Opción	Cuenta	Porcentaje
Femenino (F)	16	50,00%
Masculino (M)	16	50,00%
¿Es posible que Usted se vuelva a marchar de España para efectuar ciencia en el exterior?
Opción	Cuenta	Porcentaje
Si (A1)	5	15,63%
Depende de las oportunidades laborales (A2)	19	59,38%
Quizás a tiempo parcial o al final de mi carrera (A3)	1	3,13%
No (A4)	7	21,88%
Sin respuesta	0	0,00%
No mostrada	0	0,00%
En qué medida fueron importantes los siguientes factores en su decisión de regresar del exterior para continuar con su carrera investigadora en España? Escala de Likert de 1 a 9: nada importante = 1; neutral = 5; extremadamente importante = 9. [Oportunidades para mejorar mis perspectivas de carrera]
Opción	Cuenta	Porcentaje
1 (A1)	12	37,50%
2 (A2)	1	3,13%
3 (A3)	4	12,50%
4 (A4)	2	6,25%
5 (A5)	6	18,75%
6 (A6)	3	9,38%
7 (A7)	2	6,25%
8 (A8)	2	6,25%
9 (A9)	0	0,00%
En qué medida fueron importantes los siguientes factores en su decisión de regresar del exterior para continuar con su carrera investigadora en España? Escala de Likert de 1 a 9: nada importante = 1; neutral = 5; extremadamente importante = 9. [Excepcionales profesores, compañeros de trabajo o miembros del equipo de investigación]
Opción	Cuenta	Porcentaje
1 (A1)	8	25,00%
2 (A2)	4	12,50%
3 (A3)	4	12,50%
4 (A4)	2	6,25%
5 (A5)	3	9,38%
6 (A6)	2	6,25%
7 (A7)	4	12,50%
8 (A8)	4	12,50%
9 (A9)	1	3,13%
En qué medida fueron importantes los siguientes factores en su decisión de regresar del exterior para continuar con su carrera investigadora en España? Escala de Likert de 1 a 9: nada importante = 1; neutral = 5; extremadamente importante = 9. [Mejores instalaciones e infraestructuras]
Opción	Cuenta	Porcentaje
1 (A1)	12	37,50%
2 (A2)	5	15,63%
3 (A3)	2	6,25%
4 (A4)	2	6,25%
5 (A5)	6	18,75%
6 (A6)	2	6,25%
7 (A7)	2	6,25%
8 (A8)	1	3,13%
9 (A9)	0	0,00%
En qué medida fueron importantes los siguientes factores en su decisión de regresar del exterior para continuar con su carrera investigadora en España? Escala de Likert de 1 a 9: nada importante = 1; neutral = 5; extremadamente importante = 9. [Abundantes fondos económicos para la investigación]
Opción	Cuenta	Porcentaje
1 (A1)	19	59,38%
2 (A2)	4	12,50%
3 (A3)	1	3,13%
4 (A4)	3	9,38%
5 (A5)	2	6,25%
6 (A6)	0	0,00%
7 (A7)	2	6,25%
8 (A8)	1	3,13%
9 (A9)	0	0,00%
En qué medida fueron importantes los siguientes factores en su decisión de regresar del exterior para continuar con su carrera investigadora en España? Escala de Likert de 1 a 9: nada importante = 1; neutral = 5; extremadamente importante = 9. [Excelencia/prestigio de la institución en mi área de investigación]
Opción	Cuenta	Porcentaje
1 (A1)	13	40,63%
2 (A2)	3	9,38%
3 (A3)	1	3,13%
4 (A4)	3	9,38%
5 (A5)	5	15,63%
6 (A6)	1	3,13%
7 (A7)	2	6,25%
8 (A8)	2	6,25%
9 (A9)	2	6,25%
En qué medida fueron importantes los siguientes factores en su decisión de regresar del exterior para continuar con su carrera investigadora en España? Escala de Likert de 1 a 9: nada importante = 1; neutral = 5; extremadamente importante = 9. [Mejor salario y compensaciones monetarias]
Opción	Cuenta	Porcentaje
1 (A1)	17	53,13%
2 (A2)	4	12,50%
3 (A3)	3	9,38%
4 (A4)	2	6,25%
5 (A5)	2	6,25%
6 (A6)	2	6,25%
7 (A7)	2	6,25%
8 (A8)	0	0,00%
9 (A9)	0	0,00%
En qué medida fueron importantes los siguientes factores en su decisión de regresar del exterior para continuar con su carrera investigadora en España? Escala de Likert de 1 a 9: nada importante = 1; neutral = 5; extremadamente importante = 9. [Mejores condiciones laborales (vacaciones, horas de trabajo, por ejemplo)]
Opción	Cuenta	Porcentaje
1 (A1)	10	31,25%
2 (A2)	2	6,25%
3 (A3)	4	12,50%
4 (A4)	2	6,25%
5 (A5)	6	18,75%
6 (A6)	1	3,13%
7 (A7)	7	21,88%
8 (A8)	0	0,00%
9 (A9)	0	0,00%
En qué medida fueron importantes los siguientes factores en su decisión de regresar del exterior para continuar con su carrera investigadora en España? Escala de Likert de 1 a 9: nada importante = 1; neutral = 5; extremadamente importante = 9. [Mejores prestaciones personales (permisos parentales, pensiones, seguros, entre otros)]
Opción	Cuenta	Porcentaje
1 (A1)	13	40,63%
2 (A2)	2	6,25%
3 (A3)	3	9,38%
4 (A4)	0	0,00%
5 (A5)	8	25,00%
6 (A6)	1	3,13%
7 (A7)	3	9,38%
8 (A8)	2	6,25%
9 (A9)	0	0,00%
En qué medida fueron importantes los siguientes factores en su decisión de regresar del exterior para continuar con su carrera investigadora en España? Escala de Likert de 1 a 9: nada importante = 1; neutral = 5; extremadamente importante = 9. [Mejorar mi formación]
Opción	Cuenta	Porcentaje
1 (A1)	12	37,50%
2 (A2)	3	9,38%
3 (A3)	4	12,50%
4 (A4)	1	3,13%
5 (A5)	7	21,88%
6 (A6)	2	6,25%
7 (A7)	2	6,25%
8 (A8)	1	3,13%
9 (A9)	0	0,00%
En qué medida fueron importantes los siguientes factores en su decisión de regresar del exterior para continuar con su carrera investigadora en España? Escala de Likert de 1 a 9: nada importante = 1; neutral = 5; extremadamente importante = 9. [Nivel inadecuado de responsabilidad social en mi organización en el exterior (inexistencia de medidas de conciliación profesional y familiar, inestabilida…
Opción	Cuenta	Porcentaje
1 (A1)	16	50,00%
2 (A2)	2	6,25%
3 (A3)	2	6,25%
4 (A4)	0	0,00%
5 (A5)	7	21,88%
6 (A6)	0	0,00%
7 (A7)	3	9,38%
8 (A8)	1	3,13%
9 (A9)	1	3,13%
