# Supplementary material for: Cumulative advantages and social capabilities in scientific mobility in the Health Sciences: The Spanish case
Source: PLoS One. 2017 Mar 15;12(3):e0173204. doi: 10.1371/journal.pone.0173204 (PMC5351855; doi:10.1371/journal.pone.0173204)
Supplement: S9 File — Health Sciences-Jóvenes investigadores en España. Ciencias de la salud. (ODS) [file pone.0173204.s012.ods]

## Sheet: results-survey373257
Indique el tipo de organización donde realiza su labor investigadora principal.
Opción	Cuenta	Porcentaje
Universidad pública (1)	59	40,14%
Universidad privada (2)	9	6,12%
Organismo público de investigación (3)	43	29,25%
Otros centros de I+D de las Administraciones Públicas (4)	15	10,20%
Centro tecnológico de propiedad y gestión pública (5)	2	1,36%
Centro tecnológico de propiedad y gestión privada (6)	6	4,08%
Entidad pública sin ánimo de lucro (7)	2	1,36%
Entidad privada sin ánimo de lucro (8)	1	0,68%
Gran empresa (igual o superior a 250 empleados) (9)	3	2,04%
Mediana empresa (menos de 250 empleados) (10)	1	0,68%
Pequeña empresa (menos de 50 empleados) (11)	2	1,36%
Microempresa (menos de 10 empleados) (12)	4	2,72%
Seleccione Comunidad o Ciudad Autónoma en caso de haber elegido España en la pregunta anterior.
Opción	Cuenta	Porcentaje
Andalucía (1)	12	8,16%
Aragón (2)	2	1,36%
Principado de Asturias (3)	2	1,36%
Islas Baleares / Illes Balears (4)	0	0,00%
País Vasco / Euskadi (5)	5	3,40%
Canarias (6)	3	2,04%
Cantabria (7)	1	0,68%
Castilla-La Mancha (8)	4	2,72%
Castilla y León (9)	6	4,08%
Cataluña / Catalunya (10)	5	3,40%
Extremadura (11)	1	0,68%
Galicia / Galiza (12)	8	5,44%
Comunidad de Madrid (13)	76	51,70%
Región de Murcia (14)	6	4,08%
Navarra (15)	1	0,68%
La Rioja (16)	0	0,00%
Comunidad Valenciana / Comunitat Valenciana (17)	15	10,20%
Ceuta (18)	0	0,00%
Melilla (19)	0	0,00%
Identifique el grupo al que pertenece dentro del colectivo investigador:
Opción	Cuenta	Porcentaje
Investigador predoctoral del sector público (1)	72	48,98%
Investigador postdoctoral del sector público (2)	26	17,69%
Investigador contratado Doctor o científico de plantilla del Sector Público (3)	7	4,76%
Investigador predoctoral del sector privado (4)	13	8,84%
Investigador independiente (5)	3	2,04%
Investigador Titular (Lecturer, Senior lecturer, Reader, Professor, Team Leader) (6)	5	3,40%
Otros (7)	21	14,29%
Sexo:
Opción	Cuenta	Porcentaje
Femenino (F)	106	72,11%
Masculino (M)	41	27,89%
¿Cuáles son las posibilidades de que Usted se marche al exterior para continuar con su carrera investigadora?
Opción	Cuenta	Porcentaje
Mi marcha es inminente (A1)	6	4,08%
Muy altas (A2)	49	33,33%
Altas (A3)	46	31,29%
Escasas (A4)	28	19,05%
Muy escasas (A5)	12	8,16%
Nulas (A6)	6	4,08%
¿En qué medida son importantes los siguientes factores en su decisión de marchar al exterior para continuar con su carrera investigadora? Escala de Likert de 1 a 9: nada importante = 1; neutral = 5; extremadamente importante = 9. [Oportunidades para mejorar mis perspectivas de carrera en el futuro]
Opción	Cuenta	Porcentaje
1 (A1)	2	1,36%
2 (A2)	0	0,00%
3 (A3)	0	0,00%
4 (A4)	3	2,04%
5 (A5)	4	2,72%
6 (A6)	7	4,76%
7 (A7)	24	16,33%
8 (A8)	25	17,01%
9 (A9)	82	55,78%
Sin respuesta	0	0,00%
No mostrada	0	0,00%
¿En qué medida son importantes los siguientes factores en su decisión de marchar al exterior para continuar con su carrera investigadora? Escala de Likert de 1 a 9: nada importante = 1; neutral = 5; extremadamente importante = 9. [Excepcionales profesores, compañeros de trabajo o miembros del equipo de investigación]
Opción	Cuenta	Porcentaje
1 (A1)	8	5,44%
2 (A2)	4	2,72%
3 (A3)	8	5,44%
4 (A4)	6	4,08%
5 (A5)	26	17,69%
6 (A6)	25	17,01%
7 (A7)	34	23,13%
8 (A8)	10	6,80%
9 (A9)	26	17,69%
Sin respuesta	0	0,00%
No mostrada	0	0,00%
¿En qué medida son importantes los siguientes factores en su decisión de marchar al exterior para continuar con su carrera investigadora? Escala de Likert de 1 a 9: nada importante = 1; neutral = 5; extremadamente importante = 9. [Mejores instalaciones e infraestructuras]
Opción	Cuenta	Porcentaje
1 (A1)	2	1,36%
2 (A2)	5	3,40%
3 (A3)	6	4,08%
4 (A4)	3	2,04%
5 (A5)	27	18,37%
6 (A6)	18	12,24%
7 (A7)	36	24,49%
8 (A8)	15	10,20%
9 (A9)	35	23,81%
¿En qué medida son importantes los siguientes factores en su decisión de marchar al exterior para continuar con su carrera investigadora? Escala de Likert de 1 a 9: nada importante = 1; neutral = 5; extremadamente importante = 9. [Abundantes fondos económicos para la investigación]
Opción	Cuenta	Porcentaje
1 (A1)	1	0,68%
2 (A2)	1	0,68%
3 (A3)	3	2,04%
4 (A4)	3	2,04%
5 (A5)	6	4,08%
6 (A6)	9	6,12%
7 (A7)	34	23,13%
8 (A8)	32	21,77%
9 (A9)	58	39,46%
¿En qué medida son importantes los siguientes factores en su decisión de marchar al exterior para continuar con su carrera investigadora? Escala de Likert de 1 a 9: nada importante = 1; neutral = 5; extremadamente importante = 9. [Excelencia/prestigio de la institución extranjera en mi área de investigación]
Opción	Cuenta	Porcentaje
1 (A1)	2	1,36%
2 (A2)	2	1,36%
3 (A3)	3	2,04%
4 (A4)	3	2,04%
5 (A5)	17	11,56%
6 (A6)	17	11,56%
7 (A7)	31	21,09%
8 (A8)	28	19,05%
9 (A9)	44	29,93%
¿En qué medida son importantes los siguientes factores en su decisión de marchar al exterior para continuar con su carrera investigadora? Escala de Likert de 1 a 9: nada importante = 1; neutral = 5; extremadamente importante = 9. [Mejor salario y compensaciones monetarias]
Opción	Cuenta	Porcentaje
1 (A1)	3	2,04%
2 (A2)	0	0,00%
3 (A3)	0	0,00%
4 (A4)	2	1,36%
5 (A5)	8	5,44%
6 (A6)	9	6,12%
7 (A7)	29	19,73%
8 (A8)	32	21,77%
9 (A9)	64	43,54%
¿En qué medida son importantes los siguientes factores en su decisión de marchar al exterior para continuar con su carrera investigadora? Escala de Likert de 1 a 9: nada importante = 1; neutral = 5; extremadamente importante = 9. [Mejores condiciones laborales (vacaciones, horas de trabajo, por ejemplo)]
Opción	Cuenta	Porcentaje
1 (A1)	6	4,08%
2 (A2)	3	2,04%
3 (A3)	4	2,72%
4 (A4)	10	6,80%
5 (A5)	20	13,61%
6 (A6)	26	17,69%
7 (A7)	23	15,65%
8 (A8)	19	12,93%
9 (A9)	36	24,49%
¿En qué medida son importantes los siguientes factores en su decisión de marchar al exterior para continuar con su carrera investigadora? Escala de Likert de 1 a 9: nada importante = 1; neutral = 5; extremadamente importante = 9. [Mejores prestaciones personales en el extranjero (permisos parentales, pensiones, seguros, entre otros)]
Opción	Cuenta	Porcentaje
1 (A1)	16	10,88%
2 (A2)	6	4,08%
3 (A3)	5	3,40%
4 (A4)	9	6,12%
5 (A5)	42	28,57%
6 (A6)	19	12,93%
7 (A7)	16	10,88%
8 (A8)	12	8,16%
9 (A9)	22	14,97%
¿En qué medida son importantes los siguientes factores en su decisión de marchar al exterior para continuar con su carrera investigadora? Escala de Likert de 1 a 9: nada importante = 1; neutral = 5; extremadamente importante = 9. [Mejorar mi formación en el extranjero]
Opción	Cuenta	Porcentaje
1 (A1)	3	2,04%
2 (A2)	2	1,36%
3 (A3)	6	4,08%
4 (A4)	1	0,68%
5 (A5)	18	12,24%
6 (A6)	12	8,16%
7 (A7)	29	19,73%
8 (A8)	28	19,05%
9 (A9)	48	32,65%
¿En qué medida son importantes los siguientes factores en su decisión de marchar al exterior para continuar con su carrera investigadora? Escala de Likert de 1 a 9: nada importante = 1; neutral = 5; extremadamente importante = 9. [Nivel inadecuado de responsabilidad social en mi organización en España (inexistencia de medidas de conciliación profesional y familiar, inestabilidad laboral, bajas pr…
Opción	Cuenta	Porcentaje
1 (A1)	5	3,40%
2 (A2)	8	5,44%
3 (A3)	3	2,04%
4 (A4)	2	1,36%
5 (A5)	20	13,61%
6 (A6)	12	8,16%
7 (A7)	18	12,24%
8 (A8)	16	10,88%
9 (A9)	63	42,86%
