# Supplementary material for: Cumulative advantages and social capabilities in scientific mobility in the Health Sciences: The Spanish case
Source: PLoS One. 2017 Mar 15;12(3):e0173204. doi: 10.1371/journal.pone.0173204 (PMC5351855; doi:10.1371/journal.pone.0173204)
Supplement: S12 File — Social Sciences, Law, Arts and Humanities-Jóvenes investigadores en España. Ciencias sociales, jurídicas, artes y humanidades. (ODS) [file pone.0173204.s015.ods]

## Sheet: results-survey373257
Indique el tipo de organización donde realiza su labor investigadora principal.
Opción	Cuenta	Porcentaje
Universidad pública (1)	29	55,77%
Universidad privada (2)	14	26,92%
Organismo público de investigación (3)	2	3,85%
Otros centros de I+D de las Administraciones Públicas (4)	2	3,85%
Centro tecnológico de propiedad y gestión pública (5)	0	0,00%
Centro tecnológico de propiedad y gestión privada (6)	0	0,00%
Entidad pública sin ánimo de lucro (7)	1	1,92%
Entidad privada sin ánimo de lucro (8)	2	3,85%
Gran empresa (igual o superior a 250 empleados) (9)	0	0,00%
Mediana empresa (menos de 250 empleados) (10)	0	0,00%
Pequeña empresa (menos de 50 empleados) (11)	0	0,00%
Microempresa (menos de 10 empleados) (12)	2	3,85%
Seleccione Comunidad o Ciudad Autónoma en caso de haber elegido España en la pregunta anterior.
Opción	Cuenta	Porcentaje
Andalucía (1)	2	3,85%
Aragón (2)	0	0,00%
Principado de Asturias (3)	1	1,92%
Islas Baleares / Illes Balears (4)	0	0,00%
País Vasco / Euskadi (5)	1	1,92%
Canarias (6)	3	5,77%
Cantabria (7)	1	1,92%
Castilla-La Mancha (8)	0	0,00%
Castilla y León (9)	2	3,85%
Cataluña / Catalunya (10)	2	3,85%
Extremadura (11)	0	0,00%
Galicia / Galiza (12)	1	1,92%
Comunidad de Madrid (13)	32	61,54%
Región de Murcia (14)	3	5,77%
Navarra (15)	1	1,92%
La Rioja (16)	0	0,00%
Comunidad Valenciana / Comunitat Valenciana (17)	2	3,85%
Ceuta (18)	0	0,00%
Melilla (19)	0	0,00%
Sin Respuesta	1	1,92%
Identifique el grupo al que pertenece dentro del colectivo investigador:
Opción	Cuenta	Porcentaje
Investigador predoctoral del sector público (1)	16	30,77%
Investigador postdoctoral del sector público (2)	6	11,54%
Investigador contratado Doctor o científico de plantilla del Sector Público (3)	1	1,92%
Investigador predoctoral del sector privado (4)	12	23,08%
Investigador independiente (5)	5	9,62%
Investigador Titular (Lecturer, Senior lecturer, Reader, Professor, Team Leader) (6)	2	3,85%
Otros (7)	10	19,23%
Sexo:
Opción	Cuenta	Porcentaje
Femenino (F)	31	59,62%
Masculino (M)	21	40,38%
¿Cuáles son las posibilidades de que Usted se marche al exterior para continuar con su carrera investigadora?
Opción	Cuenta	Porcentaje
Mi marcha es inminente (A1)	2	3,85%
Muy altas (A2)	6	11,54%
Altas (A3)	19	36,54%
Escasas (A4)	18	34,62%
Muy escasas (A5)	3	5,77%
Nulas (A6)	4	7,69%
¿En qué medida son importantes los siguientes factores en su decisión de marchar al exterior para continuar con su carrera investigadora? Escala de Likert de 1 a 9: nada importante = 1; neutral = 5; extremadamente importante = 9. [Oportunidades para mejorar mis perspectivas de carrera en el futuro]
Opción	Cuenta	Porcentaje
1 (A1)	2	3,85%
2 (A2)	0	0,00%
3 (A3)	0	0,00%
4 (A4)	0	0,00%
5 (A5)	1	1,92%
6 (A6)	0	0,00%
7 (A7)	14	26,92%
8 (A8)	8	15,38%
9 (A9)	27	51,92%
¿En qué medida son importantes los siguientes factores en su decisión de marchar al exterior para continuar con su carrera investigadora? Escala de Likert de 1 a 9: nada importante = 1; neutral = 5; extremadamente importante = 9. [Excepcionales profesores, compañeros de trabajo o miembros del equipo de investigación]
Opción	Cuenta	Porcentaje
1 (A1)	5	9,62%
2 (A2)	3	5,77%
3 (A3)	1	1,92%
4 (A4)	1	1,92%
5 (A5)	5	9,62%
6 (A6)	5	9,62%
7 (A7)	14	26,92%
8 (A8)	10	19,23%
9 (A9)	8	15,38%
¿En qué medida son importantes los siguientes factores en su decisión de marchar al exterior para continuar con su carrera investigadora? Escala de Likert de 1 a 9: nada importante = 1; neutral = 5; extremadamente importante = 9. [Mejores instalaciones e infraestructuras]
Opción	Cuenta	Porcentaje
1 (A1)	6	11,54%
2 (A2)	1	1,92%
3 (A3)	3	5,77%
4 (A4)	1	1,92%
5 (A5)	11	21,15%
6 (A6)	7	13,46%
7 (A7)	9	17,31%
8 (A8)	8	15,38%
9 (A9)	6	11,54%
¿En qué medida son importantes los siguientes factores en su decisión de marchar al exterior para continuar con su carrera investigadora? Escala de Likert de 1 a 9: nada importante = 1; neutral = 5; extremadamente importante = 9. [Abundantes fondos económicos para la investigación]
Opción	Cuenta	Porcentaje
1 (A1)	4	7,69%
2 (A2)	0	0,00%
3 (A3)	1	1,92%
4 (A4)	2	3,85%
5 (A5)	6	11,54%
6 (A6)	5	9,62%
7 (A7)	10	19,23%
8 (A8)	8	15,38%
9 (A9)	16	30,77%
¿En qué medida son importantes los siguientes factores en su decisión de marchar al exterior para continuar con su carrera investigadora? Escala de Likert de 1 a 9: nada importante = 1; neutral = 5; extremadamente importante = 9. [Excelencia/prestigio de la institución extranjera en mi área de investigación]
Opción	Cuenta	Porcentaje
1 (A1)	4	7,69%
2 (A2)	0	0,00%
3 (A3)	2	3,85%
4 (A4)	1	1,92%
5 (A5)	4	7,69%
6 (A6)	3	5,77%
7 (A7)	13	25,00%
8 (A8)	11	21,15%
9 (A9)	14	26,92%
¿En qué medida son importantes los siguientes factores en su decisión de marchar al exterior para continuar con su carrera investigadora? Escala de Likert de 1 a 9: nada importante = 1; neutral = 5; extremadamente importante = 9. [Mejor salario y compensaciones monetarias]
Opción	Cuenta	Porcentaje
1 (A1)	3	5,77%
2 (A2)	0	0,00%
3 (A3)	1	1,92%
4 (A4)	2	3,85%
5 (A5)	8	15,38%
6 (A6)	3	5,77%
7 (A7)	4	7,69%
8 (A8)	16	30,77%
9 (A9)	15	28,85%
¿En qué medida son importantes los siguientes factores en su decisión de marchar al exterior para continuar con su carrera investigadora? Escala de Likert de 1 a 9: nada importante = 1; neutral = 5; extremadamente importante = 9. [Mejores condiciones laborales (vacaciones, horas de trabajo, por ejemplo)]
Opción	Cuenta	Porcentaje
1 (A1)	5	9,62%
2 (A2)	0	0,00%
3 (A3)	2	3,85%
4 (A4)	2	3,85%
5 (A5)	12	23,08%
6 (A6)	6	11,54%
7 (A7)	11	21,15%
8 (A8)	3	5,77%
9 (A9)	11	21,15%
¿En qué medida son importantes los siguientes factores en su decisión de marchar al exterior para continuar con su carrera investigadora? Escala de Likert de 1 a 9: nada importante = 1; neutral = 5; extremadamente importante = 9. [Mejores prestaciones personales en el extranjero (permisos parentales, pensiones, seguros, entre otros)]
Opción	Cuenta	Porcentaje
1 (A1)	9	17,31%
2 (A2)	3	5,77%
3 (A3)	1	1,92%
4 (A4)	5	9,62%
5 (A5)	7	13,46%
6 (A6)	7	13,46%
7 (A7)	7	13,46%
8 (A8)	6	11,54%
9 (A9)	7	13,46%
¿En qué medida son importantes los siguientes factores en su decisión de marchar al exterior para continuar con su carrera investigadora? Escala de Likert de 1 a 9: nada importante = 1; neutral = 5; extremadamente importante = 9. [Mejorar mi formación en el extranjero]
Opción	Cuenta	Porcentaje
1 (A1)	5	9,62%
2 (A2)	1	1,92%
3 (A3)	2	3,85%
4 (A4)	0	0,00%
5 (A5)	5	9,62%
6 (A6)	3	5,77%
7 (A7)	14	26,92%
8 (A8)	8	15,38%
9 (A9)	14	26,92%
¿En qué medida son importantes los siguientes factores en su decisión de marchar al exterior para continuar con su carrera investigadora? Escala de Likert de 1 a 9: nada importante = 1; neutral = 5; extremadamente importante = 9. [Nivel inadecuado de responsabilidad social en mi organización en España (inexistencia de medidas de conciliación profesional y familiar, inestabilidad laboral, bajas pr…
Opción	Cuenta	Porcentaje
1 (A1)	4	7,69%
2 (A2)	2	3,85%
3 (A3)	1	1,92%
4 (A4)	2	3,85%
5 (A5)	10	19,23%
6 (A6)	6	11,54%
7 (A7)	8	15,38%
8 (A8)	5	9,62%
9 (A9)	14	26,92%
