# Supplementary material for: Cumulative advantages and social capabilities in scientific mobility in the Health Sciences: The Spanish case
Source: PLoS One. 2017 Mar 15;12(3):e0173204. doi: 10.1371/journal.pone.0173204 (PMC5351855; doi:10.1371/journal.pone.0173204)
Supplement: S15 File — Engineering and Architecture-Jóvenes investigadores en España. Ingeniería y arquitectura. (ODS) [file pone.0173204.s018.ods]

## Sheet: results-survey373257
Indique el tipo de organización donde realiza su labor investigadora principal.
Opción	Cuenta	Porcentaje
Universidad pública (1)	50	60,24%
Universidad privada (2)	3	3,61%
Organismo público de investigación (3)	6	7,23%
Otros centros de I+D de las Administraciones Públicas (4)	3	3,61%
Centro tecnológico de propiedad y gestión pública (5)	4	4,82%
Centro tecnológico de propiedad y gestión privada (6)	2	2,41%
Entidad pública sin ánimo de lucro (7)	0	0,00%
Entidad privada sin ánimo de lucro (8)	5	6,02%
Gran empresa (igual o superior a 250 empleados) (9)	0	0,00%
Mediana empresa (menos de 250 empleados) (10)	3	3,61%
Pequeña empresa (menos de 50 empleados) (11)	3	3,61%
Microempresa (menos de 10 empleados) (12)	4	4,82%
Seleccione Comunidad o Ciudad Autónoma en caso de haber elegido España en la pregunta anterior.
Opción	Cuenta	Porcentaje
Andalucía (1)	5	6,02%
Aragón (2)	3	3,61%
Principado de Asturias (3)	4	4,82%
Islas Baleares / Illes Balears (4)	0	0,00%
País Vasco / Euskadi (5)	2	2,41%
Canarias (6)	1	1,20%
Cantabria (7)	1	1,20%
Castilla-La Mancha (8)	3	3,61%
Castilla y León (9)	2	2,41%
Cataluña / Catalunya (10)	1	1,20%
Extremadura (11)	1	1,20%
Galicia / Galiza (12)	2	2,41%
Comunidad de Madrid (13)	47	56,63%
Región de Murcia (14)	6	7,23%
Navarra (15)	1	1,20%
La Rioja (16)	0	0,00%
Comunidad Valenciana / Comunitat Valenciana (17)	3	3,61%
Ceuta (18)	0	0,00%
Melilla (19)	0	0,00%
Sin Respuesta	1	1,20%
Identifique el grupo al que pertenece dentro del colectivo investigador:
Opción	Cuenta	Porcentaje
Investigador predoctoral del sector público (1)	40	48,19%
Investigador postdoctoral del sector público (2)	13	15,66%
Investigador contratado Doctor o científico de plantilla del Sector Público (3)	4	4,82%
Investigador predoctoral del sector privado (4)	9	10,84%
Investigador independiente (5)	6	7,23%
Investigador Titular (Lecturer, Senior lecturer, Reader, Professor, Team Leader) (6)	1	1,20%
Otros (7)	10	12,05%
Sexo:
Opción	Cuenta	Porcentaje
Femenino (F)	28	33,73%
Masculino (M)	55	66,27%
¿Cuáles son las posibilidades de que Usted se marche al exterior para continuar con su carrera investigadora?
Opción	Cuenta	Porcentaje
Mi marcha es inminente (A1)	8	9,64%
Muy altas (A2)	20	24,10%
Altas (A3)	29	34,94%
Escasas (A4)	22	26,51%
Muy escasas (A5)	0	0,00%
Nulas (A6)	4	4,82%
¿En qué medida son importantes los siguientes factores en su decisión de marchar al exterior para continuar con su carrera investigadora? Escala de Likert de 1 a 9: nada importante = 1; neutral = 5; extremadamente importante = 9. [Oportunidades para mejorar mis perspectivas de carrera en el futuro]
Opción	Cuenta	Porcentaje
1 (A1)	1	1,20%
2 (A2)	2	2,41%
3 (A3)	1	1,20%
4 (A4)	0	0,00%
5 (A5)	6	7,23%
6 (A6)	4	4,82%
7 (A7)	17	20,48%
8 (A8)	14	16,87%
9 (A9)	38	45,78%
¿En qué medida son importantes los siguientes factores en su decisión de marchar al exterior para continuar con su carrera investigadora? Escala de Likert de 1 a 9: nada importante = 1; neutral = 5; extremadamente importante = 9. [Excepcionales profesores, compañeros de trabajo o miembros del equipo de investigación]
Opción	Cuenta	Porcentaje
1 (A1)	2	2,41%
2 (A2)	2	2,41%
3 (A3)	6	7,23%
4 (A4)	5	6,02%
5 (A5)	19	22,89%
6 (A6)	12	14,46%
7 (A7)	16	19,28%
8 (A8)	15	18,07%
9 (A9)	6	7,23%
¿En qué medida son importantes los siguientes factores en su decisión de marchar al exterior para continuar con su carrera investigadora? Escala de Likert de 1 a 9: nada importante = 1; neutral = 5; extremadamente importante = 9. [Mejores instalaciones e infraestructuras]
Opción	Cuenta	Porcentaje
1 (A1)	4	4,82%
2 (A2)	3	3,61%
3 (A3)	4	4,82%
4 (A4)	0	0,00%
5 (A5)	13	15,66%
6 (A6)	14	16,87%
7 (A7)	21	25,30%
8 (A8)	15	18,07%
9 (A9)	9	10,84%
¿En qué medida son importantes los siguientes factores en su decisión de marchar al exterior para continuar con su carrera investigadora? Escala de Likert de 1 a 9: nada importante = 1; neutral = 5; extremadamente importante = 9. [Abundantes fondos económicos para la investigación]
Opción	Cuenta	Porcentaje
1 (A1)	2	2,41%
2 (A2)	2	2,41%
3 (A3)	1	1,20%
4 (A4)	0	0,00%
5 (A5)	7	8,43%
6 (A6)	15	18,07%
7 (A7)	19	22,89%
8 (A8)	17	20,48%
9 (A9)	20	24,10%
¿En qué medida son importantes los siguientes factores en su decisión de marchar al exterior para continuar con su carrera investigadora? Escala de Likert de 1 a 9: nada importante = 1; neutral = 5; extremadamente importante = 9. [Excelencia/prestigio de la institución extranjera en mi área de investigación]
Opción	Cuenta	Porcentaje
1 (A1)	2	2,41%
2 (A2)	2	2,41%
3 (A3)	1	1,20%
4 (A4)	0	0,00%
5 (A5)	14	16,87%
6 (A6)	12	14,46%
7 (A7)	18	21,69%
8 (A8)	17	20,48%
9 (A9)	17	20,48%
¿En qué medida son importantes los siguientes factores en su decisión de marchar al exterior para continuar con su carrera investigadora? Escala de Likert de 1 a 9: nada importante = 1; neutral = 5; extremadamente importante = 9. [Mejor salario y compensaciones monetarias]
Opción	Cuenta	Porcentaje
1 (A1)	1	1,20%
2 (A2)	2	2,41%
3 (A3)	0	0,00%
4 (A4)	1	1,20%
5 (A5)	5	6,02%
6 (A6)	5	6,02%
7 (A7)	18	21,69%
8 (A8)	22	26,51%
9 (A9)	29	34,94%
¿En qué medida son importantes los siguientes factores en su decisión de marchar al exterior para continuar con su carrera investigadora? Escala de Likert de 1 a 9: nada importante = 1; neutral = 5; extremadamente importante = 9. [Mejores condiciones laborales (vacaciones, horas de trabajo, por ejemplo)]
Opción	Cuenta	Porcentaje
1 (A1)	2	2,41%
2 (A2)	4	4,82%
3 (A3)	1	1,20%
4 (A4)	6	7,23%
5 (A5)	11	13,25%
6 (A6)	11	13,25%
7 (A7)	18	21,69%
8 (A8)	15	18,07%
9 (A9)	15	18,07%
¿En qué medida son importantes los siguientes factores en su decisión de marchar al exterior para continuar con su carrera investigadora? Escala de Likert de 1 a 9: nada importante = 1; neutral = 5; extremadamente importante = 9. [Mejores prestaciones personales en el extranjero (permisos parentales, pensiones, seguros, entre otros)]
Opción	Cuenta	Porcentaje
1 (A1)	8	9,64%
2 (A2)	4	4,82%
3 (A3)	5	6,02%
4 (A4)	5	6,02%
5 (A5)	16	19,28%
6 (A6)	8	9,64%
7 (A7)	12	14,46%
8 (A8)	11	13,25%
9 (A9)	14	16,87%
¿En qué medida son importantes los siguientes factores en su decisión de marchar al exterior para continuar con su carrera investigadora? Escala de Likert de 1 a 9: nada importante = 1; neutral = 5; extremadamente importante = 9. [Mejorar mi formación en el extranjero]
Opción	Cuenta	Porcentaje
1 (A1)	6	7,23%
2 (A2)	2	2,41%
3 (A3)	4	4,82%
4 (A4)	0	0,00%
5 (A5)	12	14,46%
6 (A6)	14	16,87%
7 (A7)	18	21,69%
8 (A8)	14	16,87%
9 (A9)	13	15,66%
¿En qué medida son importantes los siguientes factores en su decisión de marchar al exterior para continuar con su carrera investigadora? Escala de Likert de 1 a 9: nada importante = 1; neutral = 5; extremadamente importante = 9. [Nivel inadecuado de responsabilidad social en mi organización en España (inexistencia de medidas de conciliación profesional y familiar, inestabilidad laboral, bajas pr…
Opción	Cuenta	Porcentaje
1 (A1)	6	7,23%
2 (A2)	3	3,61%
3 (A3)	3	3,61%
4 (A4)	4	4,82%
5 (A5)	8	9,64%
6 (A6)	9	10,84%
7 (A7)	13	15,66%
8 (A8)	10	12,05%
9 (A9)	27	32,53%
